# Supplementary material for: A phyloclimatic study of Cyclamen
Source: BMC Evol Biol. 2006 Sep 20;6:72. doi: 10.1186/1471-2148-6-72 (PMC1599755; doi:10.1186/1471-2148-6-72)
Supplement: Additional file 1 — Appendix1. Microsoft Excel spreadsheet listing names of institutions providing data for this analysis. [file 1471-2148-6-72-S1.xls]

## Sheet: Sheet1
Appendix 1 - List of data providers used in Cyclamen analysis
GBIF Provider	Records
Biologiezentrum der Oberoesterreichischen Landesmuseen	25
Bundesamt fuer Naturschutz / Zentralstelle fuer Phytodiversitaet Deutschland	115
Lund Botanical Museum (LD)	74
Missouri Botanical Garden (MO)	1
The University of Reading Herbarium (RNG)	13
University of Vienna, Institute for Botany Herbarium (WU)	4
Non-GBIF data	Records
Cyclamen Society Expedition Data	2315
The University of Reading Herbarium (RNG)	61
