# Supplementary material for: A phyloclimatic study of Cyclamen
Source: BMC Evol Biol. 2006 Sep 20;6:72. doi: 10.1186/1471-2148-6-72 (PMC1599755; doi:10.1186/1471-2148-6-72)
Supplement: Additional file 2 — Appendix2. Microsoft Excel spreadsheet listing mean, standard deviation, maximum and minimum values for all climate parameters for extant Cyclamen and ancestral state reconstructions. [file 1471-2148-6-72-S2.xls]

## Sheet: Sheet1
Appendix 2 - Mean, standard deviation, minimum and maximum values for climatic parameter for Cyclamen species and ancestral state reconstructions
	Std. Dev. of mean Temp.				Mean daily Precip. in wettest month				Mean Temp. in warmest month				Mean Temp.				Std. Dev. of mean Precip.				Number of months with min. Temp. above freezing				Mean Temp. in coolest month				Mean daily Precip. in warmest month				Annual Temp. range				Mean daily Precip. in driest month				Lowest Temp. in coolest month				Mean daily Precip. in coolest month				Mean daily Precip.
Species/Node Number	Mean	Stdev	Min	Max	Mean	Stdev	Min	Max	Mean	Stdev	Min	Max	Mean	Stdev	Min	Max	Mean	Stdev	Min	Max	Mean	Stdev	Min	Max	Mean	Stdev	Min	Max	Mean	Stdev	Min	Max	Mean	Stdev	Min	Max	Mean	Stdev	Min	Max	Mean	Stdev	Min	Max	Mean	Stdev	Min	Max	Mean
Cyclamen creticum	5.50035	0.157799	5.27748	6.03096	4.32609	0.23805	3.8	5.2	25.1913	0.34302	24.3	26.2	17.6047	0.227068	17	18.05	1.57862	0.0726391	1.41065	1.84512	12	0	12	12	10.6652	0.335532	10	11.5	0.0478261	0.0344248	0	0.1	22.0739	0.651638	21.1	24.6	0	0	0	0	7.34783	0.388179	6.4	8.3	4.11304	0.339627	3.6	5.2	1.80254
Cyclamen repandum	6.21105	0.40127	5.08724	7.96274	3.66858	0.698928	1.7	9.8	21.9605	1.77493	12	27.7	13.1833	1.92407	3.49167	18.55	0.770959	0.210818	0.276751	2.6959	11.1004	1.05172	6	12	5.23513	2.48025	-3.7	11.9	1.28638	0.541816	0	3.7	25.1326	1.88164	20.2	32.7	1.15197	0.594534	0	3.7	1.94731	2.53117	-6.5	9.3	2.54409	0.316446	1.5	3.9	2.34723
Cyclamen balearicum	5.90398	0.198091	5.27139	6.4361	2.96842	0.284577	2.2	3.8	22.814	1.48845	16.8	25.8	14.1509	1.6097	7.825	17.2833	0.574891	0.0846681	0.374166	0.765744	11.5439	0.77552	8	12	6.91754	1.82141	0.2	10.5	0.942105	0.227835	0.4	2	25.3772	0.971307	22.4	27.3	0.805263	0.298561	0.3	2	2.96491	1.75986	-3.2	6.4	1.91053	0.151079	1.5	2.9	1.91798
Cyclamen rohlfsianum	5.24687	0.0637398	4.80463	5.32752	2.33208	0.272428	1.7	3.3	25.2264	0.626459	23.6	26.7	18.9862	0.591772	17.5417	20.4833	0.888758	0.106227	0.625227	1.25659	12	0	12	12	11.4038	0.623497	10	13.4	0	0	0	0	24.7189	0.65093	21.2	25.8	0	0	0	0	6.71698	0.612439	5.6	9.9	2.33019	0.273328	1.7	3.3	0.87107
Cyclamen graecum	6.32195	0.376395	5.26281	7.62279	3.97094	0.59752	2.1	6.9	24.8278	1.08002	20	28.7	15.9784	1.25547	10.05	19.525	1.34899	0.25268	0.477684	2.48316	11.8333	0.415388	8	12	7.83162	1.66891	-0.2	11.5	0.246154	0.132477	0	0.8	26.585	1.86577	20.8	33.1	0.209402	0.123155	0	0.6	4.10769	1.83276	-4.4	8.3	3.42821	0.707936	1.4	6.6	1.76538
Cyclamen persicum	6.51077	0.317972	5.28334	7.72216	4.06164	0.628164	1.9	7.2	26.1105	1.04066	20.3	28.8	17.1128	1.1486	10.05	20.2	1.41629	0.261629	0.635324	2.48316	11.8584	0.429712	8	12	8.6484	1.46604	-0.6	12.2	0.157078	0.0838817	0	0.5	27.7297	1.303	22.3	32.6	0.127397	0.0800567	0	0.4	4.52877	1.45712	-4.7	8	3.73151	0.710092	1.7	6.5	1.74867
Cyclamen somalense	3.53043	0.0840369	3.34673	3.62379	0.833333	0.106569	0.6	1	30.5111	0.892538	29.2	32.5	26.1185	0.820634	25.2333	27.8667	0.218987	0.0336283	0.150504	0.289592	12	0	12	12	21.6556	0.767821	20.9	23.3	0.233333	0.0674	0.1	0.3	21.0667	0.0674003	20.9	21.2	0.1	0	0.1	0.1	16	0.90049	14.8	18	0.1	0	0.1	0.1	0.351852
Cyclamen hederifolium	6.53661	0.49757	5.08724	8.21445	3.59123	0.644819	1.9	9.8	21.8917	2.00531	10.9	27.5	12.8147	2.17151	2.64167	18.525	0.805298	0.27294	0.267423	2.6959	10.6265	1.24479	6	12	4.21943	2.7815	-4.5	11.9	1.23678	0.575075	0	4.4	26.6401	2.14081	20.2	33.5	1.08025	0.570193	0	4.2	0.823028	2.79935	-7.7	9.3	2.59066	0.491433	1.1	5.8	2.2329
Cyclamen africanum	6.41583	0.367125	5.32071	7.45473	2.71047	0.388909	1.7	3.9	24.6326	0.610372	23.7	26.9	15.1317	0.750542	13.625	17.1583	0.764967	0.110265	0.450252	1.0715	12	0	12	12	7.37209	1.11148	4.6	10.4	0.337209	0.0547526	0.2	0.5	28.9267	1.64724	24	32.7	0.286047	0.0497578	0.1	0.4	2.91512	1.09109	0.1	5.8	2.09535	0.173279	1.6	2.5	1.56211
Cyclamen purpurascens	7.05893	0.488838	5.34234	8.15106	4.17971	0.90798	2.1	8.1	16.612	2.4907	5.2	23.2	7.38446	2.08536	-2.03333	13.7833	0.66303	0.156623	0.215146	1.22685	7.62545	0.969408	4	12	-2.52389	1.53028	-8.6	4.4	3.51188	0.933692	1.5	7.6	27.6342	2.21759	19.2	32.4	2.17275	0.677608	0.8	4.7	-5.71777	1.47528	-11.3	1.3	2.3491	0.774205	0.8	5.7	3.02916
Cyclamen colchicum	9.29735	0.265201	8.547	9.70609	3.63846	0.093467	3.5	3.8	17.9615	0.88203	16.7	20.1	6.04102	1.14145	4.65	9.075	0.727767	0.0810202	0.483046	0.856526	6.07692	0.84638	5	8	-7.79231	1.63563	-9.9	-3.4	2.40769	0.118227	2.2	2.6	37.3692	1.27894	33.9	39.2	1.31538	0.139889	1.1	1.7	-12.8154	1.85377	-15.2	-7.9	1.34615	0.183792	1.1	1.9	2.10128
Cyclamen parviflorum	8.89973	0.186025	8.31231	9.28012	2.6	0.165096	2.3	2.9	17.29	1.26886	14.8	19.6	5.71917	1.45991	3.23333	8.275	0.564413	0.0481612	0.418783	0.655686	6.05	0.597866	5	7	-7.23	1.56945	-10.1	-4.1	0.905	0.247861	0.5	1.5	36.72	0.67137	34.2	37.7	0.8	0.203966	0.5	1.3	-11.58	1.6561	-14.5	-8.3	1.385	0.114204	1.2	1.6	1.57042
Cyclamen pseudibericum	7.49257	0.381214	6.17684	8.61239	4.02083	0.309172	3.1	4.6	26.6458	1.36648	21.9	28.5	16.7156	1.69209	10.95	19.2417	1.32136	0.111785	0.976853	1.55525	11.3333	0.925139	8	12	6.25	2.21213	-1	10.1	0.366667	0.064912	0.2	0.5	30.5042	1.90475	25.3	35.6	0.3375	0.0814943	0.1	0.5	2.14583	2.25187	-5.4	5.7	3.725	0.316914	2.8	4.5	2.12049
Cyclamen cyprium	6.3052	0.232528	5.818	6.71729	3.3619	0.251715	2.6	3.8	27.1714	0.723458	25.5	28.7	18.6742	0.507922	17.6	19.525	1.23475	0.103645	0.933671	1.42667	12	0	12	12	10.4333	0.41621	9	11.5	0.0714286	0.0312002	0	0.1	26.7714	0.864231	24.9	29.5	0.0428571	0.0341781	0	0.1	6.25714	0.368285	5	7.4	3.17619	0.302854	2.3	3.6	1.32738
Cyclamen libanoticum	6.53618	0.319631	6.12548	6.94687	4.5	0.389134	4	5	22	0.700441	21.1	22.9	13.5625	1.02794	12.2417	14.8833	1.72733	0.173698	1.50414	1.95051	10.5	1.1674	9	12	4.75	1.51762	2.8	6.7	0	0	0	0	30.6	1.24523	29	32.2	0	0	0	0	-0.1	1.63436	-2.2	2	4.5	0.389134	4	5	1.72917
Cyclamen cilicium	7.28869	0.345025	5.89604	7.88437	3.73263	0.871912	1.5	7.3	23.4495	1.9623	17.4	28.5	13.4725	2.33364	6.85	19.2417	1.26455	0.339614	0.507221	2.73474	9.97895	1.26277	7	12	3.60105	2.8564	-4.2	10.5	0.267368	0.0776873	0	0.5	30.62	1.50585	25.1	34.4	0.216842	0.0759322	0	0.5	-0.548421	2.80337	-8.1	6.5	3.58947	0.906213	1.4	7.3	1.74421
Cyclamen mirabile	7.26558	0.286426	6.25809	7.56525	5.384	0.958068	3.3	7.2	24.632	1.11137	22.4	27.4	14.4337	1.37625	11.95	18.5	1.8199	0.371571	1.01921	2.48316	10.88	0.93958	9	12	4.988	1.86189	1.9	10.8	0.34	0.0825478	0.1	0.5	31.424	1.41276	26.2	33.7	0.276	0.0709036	0.1	0.4	0.68	1.9821	-2.8	6.9	4.972	0.849775	3.1	6.5	2.21833
Cyclamen intaminatum	6.93557	0.172892	6.67912	7.35033	3.32917	0.503387	2.2	4.3	19.4458	0.351616	18.6	20	10.2118	0.308918	9.54167	10.7	0.92301	0.161181	0.567023	1.24341	8.375	0.333317	8	9	0.370833	0.509239	-0.3	1.4	0.554167	0.0627854	0.4	0.7	30.35	0.490075	29.7	31.5	0.5125	0.0412739	0.4	0.6	-3.45833	0.461822	-4.1	-2.6	2.89583	0.449495	1.9	3.6	1.85069
Cyclamen trochopteranthum	7.10957	0.34054	6.04684	7.62279	4.36591	0.95936	2.4	7.2	23.8227	1.27766	21	27.4	13.9053	1.64372	10.5167	18.5	1.48265	0.377065	0.752118	2.48316	10.4091	1.15666	8	12	4.575	2.20812	0.2	10.8	0.334091	0.100648	0.1	0.6	31.3273	1.41405	26.2	33.7	0.265909	0.102726	0.1	0.5	-0.00681817	2.27389	-4.4	6.9	4.25909	0.894554	2.4	6.6	1.87822
Cyclamen coum	8.03941	0.786195	5.28334	10.2995	3.25131	0.659051	1.5	6.8	20.2959	2.26587	9.1	28.8	9.71226	2.75868	-3.88333	19.6917	0.745213	0.228049	0.20505	2.17261	8.40052	1.53382	2	12	-1.73953	3.80348	-18.5	11.4	1.38312	0.690361	0	4.8	32.4641	3.11703	22.3	41.9	1.01204	0.493787	0	3.2	-5.73547	4.10731	-23.6	7.3	2.23953	0.785158	0.5	5.6	1.97149
Cyclamen elegans	9.61292	0.192065	9.03517	10.0499	1.69149	0.278547	0.9	2.2	24.5681	2.2083	21.3	31.7	11.6309	2.39391	8.4	19.375	0.49299	0.0405012	0.380092	0.600694	8.31915	1.17672	7	12	-2.2	2.79598	-6	6.8	0.323404	0.134956	0	0.6	39.2426	1.0737	35.9	41.2	0.251064	0.099249	0	0.4	-7	2.90096	-10.9	2.3	1.1234	0.0719536	0.9	1.3	0.91844
Node 1	6.35296	0.24659	5.6615	7.08311	3.63052	0.39487	2.65046	5.49687	23.3132	1.03658	19.4798	26.0289	14.6427	1.09246	10.8429	17.2844	1.09729	0.131118	0.781251	1.68599	10.8133	0.498857	9.01223	11.4914	6.23412	1.33648	2.26379	9.61672	0.598421	0.182656	0.201967	1.32772	26.4936	1.11505	23.2997	29.7386	0.46005	0.171706	0.136361	1.13539	2.40851	1.37541	-1.54758	6.06289	3.00793	0.356762	2.22441	4.30984	1.82341
Node 2	5.95937	0.226566	5.39694	6.71763	3.81335	0.360283	2.90642	5.71133	23.786	0.925273	20.0174	26.2733	15.5096	0.936544	11.8557	17.7296	1.1717	0.113345	0.903328	1.75687	11.3855	0.415476	9.62959	11.8093	7.85634	1.16471	4.16142	10.7188	0.520903	0.177612	0.125738	1.2479	24.5265	1.01912	21.9749	27.877	0.417173	0.176027	0.0886355	1.13827	4.27265	1.19772	0.607157	7.34859	3.22719	0.319586	2.55915	4.41619	1.89288
Node 3	6.0248	0.275309	5.25186	7.03882	3.48345	0.44793	2.26881	6.43711	22.8535	1.39622	16.2725	26.5911	14.2812	1.49011	7.72411	17.8543	0.839183	0.136277	0.518082	1.73951	11.3432	0.747572	7.87653	11.9364	6.66967	1.82212	0.220474	11.0396	0.916463	0.315754	0.175246	2.31597	25.0121	1.29069	21.525	29.2923	0.791469	0.356374	0.129545	2.27942	3.06163	1.82958	-3.03095	7.68286	2.5606	0.26237	1.85305	3.73873	2.0527
Node 4	6.74654	0.266614	5.92605	7.44859	3.44769	0.429457	2.3945	5.28241	22.8405	1.14789	18.9422	25.7844	13.7759	1.24837	9.83015	16.8393	1.02288	0.148891	0.659175	1.61511	10.2411	0.582237	8.39487	11.1736	4.61191	1.50825	0.366156	8.51467	0.675939	0.187701	0.278196	1.40755	28.4606	1.21097	24.6245	31.6002	0.502928	0.167385	0.184087	1.1325	0.544362	1.55309	-3.70232	4.7772	2.78867	0.393937	1.88967	4.20349	1.75394
Node 5	6.53447	0.271657	5.6564	7.25726	3.26577	0.431105	2.1801	5.28328	22.9535	1.136	18.8171	25.9907	14.271	1.19853	10.1924	17.3861	0.938173	0.149834	0.550238	1.55966	10.4219	0.501839	8.63679	11.3618	5.34142	1.41475	1.13455	9.25887	0.821833	0.207297	0.383524	1.69692	27.9497	1.29259	23.5699	31.2284	0.564791	0.179934	0.216649	1.2844	1.16596	1.45715	-3.00758	5.56351	2.53181	0.394811	1.58876	4.10377	1.69509
Node 6	5.86942	0.200684	5.14794	6.42345	2.93288	0.38836	1.89718	4.64601	24.5973	0.917757	21.3732	27.0917	17.0107	0.955145	13.6812	19.5046	0.966557	0.147704	0.553457	1.55963	11.3683	0.27098	9.95687	11.7569	8.94097	1.12126	5.17983	11.9653	0.366835	0.105099	0.150866	0.798828	26.1857	1.07219	22.0838	29.0156	0.255901	0.089952	0.0872947	0.598821	4.5674	1.1625	0.839969	8.31467	2.52439	0.389477	1.53858	4.07763	1.32981
Node 7	5.82691	0.266656	4.98279	6.68559	3.20081	0.461547	1.81144	5.35475	25.6121	0.990815	21.7024	28.5844	17.7748	1.07513	13.3096	20.6444	1.07274	0.187051	0.484906	1.86264	11.6829	0.311102	9.23383	11.9088	10.0777	1.32555	4.40494	13.237	0.278672	0.108001	0.0690749	0.699561	25.8886	1.27304	21.4814	30.0183	0.202913	0.0899223	0.0452355	0.512058	5.81926	1.41792	-0.0725115	9.4805	2.71116	0.500291	1.32697	4.82911	1.42326
Node 8	5.28937	0.222888	4.53762	6.01051	2.69859	0.39876	1.43715	4.51825	27.4112	0.974672	23.7341	29.9615	20.3354	1.01479	16.1976	22.9037	0.902673	0.16077	0.423578	1.54513	11.8471	0.246938	9.74461	11.9696	13.4606	1.18647	8.23498	16.2457	0.223028	0.0864277	0.0563583	0.499854	24.895	0.881147	21.5605	27.9394	0.143437	0.0566597	0.0484118	0.337353	8.78267	1.25851	3.3425	11.8268	2.18089	0.403461	1.04232	3.8097	1.17459
Node 9	6.98745	0.347672	5.89521	7.89973	3.41674	0.475499	2.24861	5.9214	21.4226	1.34234	16.1359	25.096	12.0264	1.39206	7.06579	15.8143	0.825083	0.152907	0.438083	1.50425	9.65638	0.652299	7.55862	11.1551	2.47137	1.61473	-2.14234	7.29666	1.42272	0.329091	0.72151	2.8844	29.2028	1.59462	24.0014	33.0693	0.935544	0.282464	0.378564	2.12189	-1.61387	1.65585	-6.16039	3.59865	2.28239	0.401021	1.33804	4.03019	2.00153
Node 10	6.64663	0.404122	5.43439	7.8563	3.23948	0.503075	1.94954	6.54047	22.6489	1.31934	16.912	26.4987	13.3243	1.43804	7.77749	17.1659	0.798449	0.178704	0.385253	1.75722	10.761	0.632362	8.51954	11.7184	4.68763	1.8359	-0.680779	9.86555	0.998905	0.31964	0.30717	2.5948	28.2565	1.79422	22.7338	33.0898	0.767281	0.300805	0.159521	2.24063	0.70809	1.84876	-4.5868	6.23288	2.3228	0.355244	1.34601	4.11006	1.93218
Node 11	7.78124	0.367237	6.59485	8.58563	3.74497	0.492315	2.6162	5.94047	18.6654	1.57169	12.6786	22.7987	8.48397	1.53962	3.22749	12.8909	0.738627	0.130184	0.378758	1.19588	7.78625	0.822695	5.51954	10.385	-2.61494	1.59355	-6.88078	2.76555	2.44743	0.460337	1.47384	4.36147	31.4021	1.69705	25.7005	34.8898	1.47456	0.366654	0.759521	2.84063	-6.71568	1.66164	-10.8868	-1.00045	1.99255	0.453006	1.07935	3.87673	2.37733
Node 12	7.3522	0.281596	6.46025	8.00541	3.44678	0.462396	2.35295	5.0671	22.2547	1.27109	18.5296	25.3337	12.414	1.45413	8.45514	15.8474	1.03318	0.165721	0.646035	1.59967	9.48816	0.746017	7.5356	10.6674	2.26019	1.77352	-2.29987	6.66843	0.607563	0.173149	0.249098	1.198	30.9385	1.22527	27.004	33.8337	0.483942	0.150515	0.199252	0.977721	-1.94138	1.82671	-6.5518	2.70521	2.82626	0.430237	1.85583	4.19686	1.74331
Node 13	7.87307	0.258894	7.07878	8.46598	3.25231	0.313728	2.52969	4.11127	21.2127	1.23061	18.0446	23.6462	10.8309	1.42497	7.43807	13.5768	0.938423	0.110655	0.661282	1.24218	8.60977	0.699708	6.91832	9.58758	-0.277387	1.68162	-4.30471	3.28797	0.631997	0.171143	0.313942	1.104	32.8644	1.09509	29.4968	35.2747	0.539376	0.14831	0.280667	0.943894	-4.55126	1.74385	-8.65783	-0.869444	2.50196	0.285631	1.86413	3.26071	1.71085
Node 14	7.36729	0.30906	6.46379	8.11241	3.71017	0.313694	2.93614	4.36673	24.0934	1.1519	20.8042	26.0048	14.3595	1.36088	10.6257	16.608	1.21768	0.118083	0.919027	1.47118	10.2912	0.755243	8.21937	11.0953	4.13765	1.70189	-0.514267	7.29549	0.383427	0.0924209	0.192728	0.613999	30.9346	1.38862	27.2863	34.2905	0.334186	0.0904488	0.14275	0.55396	-0.132392	1.74872	-4.92169	2.98646	3.29464	0.312453	2.53655	3.98527	1.81882
Node 15	6.73622	0.287073	6.13576	7.25886	3.85736	0.318181	3.17871	4.38891	24.4216	0.858599	22.4681	25.8683	15.5321	0.96558	13.4891	17.0054	1.39325	0.131809	1.11895	1.61612	10.9304	0.640882	9.73979	11.6984	6.44033	1.21191	3.76191	8.4985	0.151619	0.041207	0.0642427	0.238	29.4354	1.16603	27.0621	31.9968	0.125681	0.0415423	0.0475834	0.217987	2.00825	1.25046	-0.707228	4.12882	3.65694	0.334814	2.94552	4.19509	1.62512
Node 16	7.43699	0.31928	6.37591	8.10165	3.64032	0.644002	2.13464	5.8076	22.7109	1.43476	18.602	26.5705	12.6352	1.68905	8.0972	17.1262	1.13823	0.237617	0.617648	1.94172	9.61356	0.956104	7.2936	11.2411	2.44606	2.13068	-2.96105	8.20263	0.514754	0.160603	0.155154	1.08244	31.4906	1.36974	26.8907	34.6261	0.409522	0.13585	0.133001	0.856765	-1.81726	2.1832	-7.29524	4.20787	3.18814	0.611143	1.8137	5.12638	1.76515
Node 17	7.29727	0.306529	6.21913	7.85921	3.854	0.75115	2.05049	6.35285	22.8199	1.45677	18.6258	26.5765	12.8711	1.71915	8.29166	17.288	1.24391	0.283056	0.620105	2.21949	9.75406	0.991191	7.4851	11.3404	2.93752	2.16655	-2.48539	8.53849	0.405067	0.107525	0.120683	0.743416	31.0132	1.3162	26.484	34.0348	0.333449	0.0934407	0.112375	0.633787	-1.23442	2.17545	-6.63572	4.55295	3.52508	0.731417	1.83014	5.92239	1.82464
Node 18	7.16614	0.255282	6.38545	7.5916	4.18906	0.737535	2.51683	5.95095	22.2992	0.973253	19.8753	24.6588	12.5055	1.13477	9.92778	15.496	1.32894	0.271936	0.735446	1.98202	9.66969	0.754696	8.1617	10.7801	2.76545	1.51256	-0.295132	6.91283	0.433078	0.0842862	0.206894	0.647805	30.9291	1.07301	27.4613	33.0783	0.373983	0.0685394	0.204125	0.544596	-1.33758	1.53979	-4.51191	2.95098	3.79764	0.676896	2.27671	5.3408	1.96455
Node 19	7.6615	0.369715	6.44834	8.44034	3.62019	0.718461	2.00049	6.00285	23.0581	1.57643	18.6508	27.8015	12.6206	1.89386	7.54479	18.2432	1.13761	0.264075	0.586805	2.00599	9.59845	1.1311	6.8601	11.7154	2.14045	2.45198	-4.09789	9.40099	0.531632	0.201133	0.0956829	1.30592	32.52	1.56776	27.184	36.0098	0.411175	0.163596	0.0873753	0.958787	-2.27596	2.54745	-8.69822	5.36545	3.21308	0.671775	1.75514	5.25989	1.72751
Node 20	8.43794	0.449325	6.92228	9.59658	2.85433	0.552019	1.46683	5.00095	22.6407	2.01686	16.3503	29.4338	11.3212	2.34882	4.02049	19.1033	0.791937	0.177542	0.390649	1.5931	8.77271	1.28055	5.2867	11.9051	-0.599691	3.01715	-9.53263	9.20033	0.74605	0.34215	0.0318943	2.23531	34.7422	1.9195	28.4613	39.7033	0.558094	0.252211	0.0291251	1.5196	-5.00381	3.18524	-14.3994	4.98848	2.192	0.509629	1.05171	4.0533	1.53914
[truncated: 7 more columns]
